# Supplementary material for: Nurse-led home-based detection of cardiac dysfunction by ultrasound: results of the CUMIN pilot study
Source: Eur Heart J Digit Health. 2023 Dec 12;5(2):163–9. doi: 10.1093/ehjdh/ztad079 (PMC10944680; doi:10.1093/ehjdh/ztad079)
Supplement: ztad079_Supplementary_Data [file ztad079_supplementary_data.zip]

Archive with 2 entries (2 files):
- 2023.11.6 Supplementary material.docx
- STARD-2015-Checklist.pdf
